# Supplementary material for: Delivering a toxic metal to the active site of urease
Source: Sci Adv. 2023 Apr 21;9(16):eadf7790. doi: 10.1126/sciadv.adf7790 (PMC10121161; doi:10.1126/sciadv.adf7790)
Supplement: Supplementary file 2 — Movies S1 and S2 [file sciadv.adf7790_movies_s1_and_s2.zip]

Archive with 2 entries (2 files):
- adf7790_Movie_S1.mp4
- adf7790_Movie_S2.mp4
